# Supplementary material for: Loss of Protein Stability and Function Caused by P228L Variation in NADPH-Cytochrome P450 Reductase Linked to Lower Testosterone Levels
Source: Int J Mol Sci. 2022 Sep 4;23(17):10141. doi: 10.3390/ijms231710141 (PMC9456303; doi:10.3390/ijms231710141)
Supplement: Supplementary file 1 [file ijms-23-10141-s001.zip]

Archive with 1 entries (1 files):
- ijms-1894171-supplementary.pdf
